# Supplementary material for: Dietary Habits and Tusk Usage of Shovel-Tusked Gomphotheres from Florida: Evidence from Stereoscopic Wear of Molars and Upper and Lower Tusks
Source: Biology (Basel). 2022 Nov 30;11(12):1748. doi: 10.3390/biology11121748 (PMC9774678; doi:10.3390/biology11121748)
Supplement: Supplementary file 1 [file biology-11-01748-s001.zip]

Archive with 3 entries (3 files):
- Supplementary Data Table S1.xlsx
- Supplementary Data Table S2.pdf
- Supplementary Data Table S3.xlsx
