# Supplementary material for: Dietary Habits and Tusk Usage of Shovel-Tusked Gomphotheres from Florida: Evidence from Stereoscopic Wear of Molars and Upper and Lower Tusks
Source: Biology (Basel). 2022 Nov 30;11(12):1748. doi: 10.3390/biology11121748 (PMC9774678; doi:10.3390/biology11121748)
Supplement: Supplementary file 1 [file biology-11-01748-s001.zip › Supplementary Data Table S1.xlsx]

## Sheet: Raw Data
Table S1 Raw Microwear Data
Key: P = total pits; Ave P = average total pits; LP = total large pits; S = scratches; Ave S = average scratches;texture = scratch texture (F = fine, m =mixed fine and coarse; c = coarse; ch = mixed coarse and hypercoarse; h = hypercoarse); G = presence or absence of gouges; PP = number of puncture-like pits (spp = small puncture pit; mpp = medium sized puncture pit; lpp = large puncture pit); SW…
taxon		Museum	Specimen #	P	P	Ave P	LP	S	S	Ave S		Texture	G	PP	SWS	CS
Amebelodon floridanus	Mixson's Bone Bed, Levy Co. Florida, Alachua FM	Yale	33854	38	35	36.5	5	8	10	9		c	0	0	2	0
Amebelodon floridanus	Mixson's Bone Bed, Levy Co. Florida, Alachua FM	Yale	33859	43	48	45.5	9	15	17	16		ch	0	0	3	0
Amebelodon floridanus	Mixson's Bone Bed, Levy Co. Florida, Alachua FM	Yale	33876	31	26	28.5	0	13	11	12		ch	0	0	3	2
Amebelodon floridanus	Mixson's Bone Bed, Levy Co. Florida, Alachua FM	AMNH	99465	38	43	40.5	0	15	16	15.5		ch	0	0	3	0
Amebelodon floridanus	Mixson's Bone Bed, Levy Co. Florida, Alachua FM	AMNH	99569	37	39	38	0	10	13	11.5		ch	0	0	3	0
Amebelodon floridanus	Mixson's Bone Bed, Levy Co. Florida, Alachua FM	AMNH	99559	38	43	40.5	5	5	7	6		ch	0	0	3	1
Amebelodon floridanus	Mixson's Bone Bed, Levy Co. Florida, Alachua FM	AMNH	99489	40	36	38	0	10	8	9		ch	0	0	3	1
Amebelodon floridanus	Mixson's Bone Bed, Levy Co. Florida, Alachua FM	AMNH	99500	40	45	42.5	7	12	11	11.5		c	0	0	2	3
Amebelodon floridanus	Mixson's Bone Bed, Levy Co. Florida, Alachua FM	AMNH	99447	34	30	32	0	10	12	11		ch	0	0	3	3
Amebelodon floridanus	Mixson's Bone Bed, Levy Co. Florida, Alachua FM	AMNH	99569	33	35	34	7	10	8	9		ch	0	0	3	2
Amebelodon floridanus	Mixson's Bone Bed, Levy Co. Florida, Alachua FM	AMNH	99509	40	37	38.5	0	12	12	12		ch	0	0	3	3
Amebelodon floridanus	Mixson's Bone Bed, Levy Co. Florida, Alachua FM	AMNH	99518	43	38	40.5	6	9	7	8		ch	0	0	3	2
Amebelodon floridanus	Mixson's Bone Bed, Levy Co. Florida, Alachua FM	AMNH	99465	40	44	42	0	5	6	5.5		ch	0	0	3	2
Amebelodon floridanus	Mixson's Bone Bed, Levy Co. Florida, Alachua FM	AMNH	99466	36	39	37.5	0	15	15	15		ch	0	0	3	6
Amebelodon floridanus	Mixson's Bone Bed, Levy Co. Florida, Alachua FM	AMNH	99467	35	33	34	0	17	17	17		ch	0	0	3	6
Amebelodon floridanus	Mixson's Bone Bed, Levy Co. Florida, Alachua FM	AMNH	99398	43	39	41	5	10	9	9.5		ch	0	0	3	3
Amebelodon floridanus	Mixson's Bone Bed, Levy Co. Florida, Alachua FM	AMNH	99430	35	38	36.5	0	5	5	5		ch	0	0	3	1
Amebelodon floridanus	Mixson's Bone Bed, Levy Co. Florida, Alachua FM	AMNH	99457	46	45	45.5	9	9	11	10		ch	0	0	3	0
Amebelodon floridanus	Mixson's Bone Bed, Levy Co. Florida, Alachua FM	AMNH	99429	32	35	33.5	0	6	4	5		ch	0	0	3	2
Amebelodon floridanus	Mixson's Bone Bed, Levy Co. Florida, Alachua FM	AMNH	99430	32	29	30.5	0	6	7	6.5		ch	0	0	3	0
Amebelodon floridanus	Mixson's Bone Bed, Levy Co. Florida, Alachua FM	AMNH	99458	27	25	26	0	15	16	15.5		ch	0	0	3	5
Amebelodon floridanus	Mixson's Bone Bed, Levy Co. Florida, Alachua FM	AMNH	99439	42	39	40.5	6	12	14	13		ch	0	6 spp	3	3
Amebelodon floridanus	Mixson's Bone Bed, Levy Co. Florida, Alachua FM	AMNH	99410	34	37	35.5	0	16	17	16.5		ch	0	0	3	4
Amebelodon floridanus	Mixson's Bone Bed, Levy Co. Florida, Alachua FM	AMNH	99508	49	55	52	0	5	6	5.5		ch	0	0	3	0
Amebelodon floridanus	Mixson's Bone Bed, Levy Co. Florida, Alachua FM	AMNH	99464	35	33	34	0	3	5	4		ch	0	0	3	0
Amebelodon floridanus	Mixson's Bone Bed, Levy Co. Florida, Alachua FM	AMNH	99581	28	25	26.5	0	12	11	11.5		ch	0	0	3	2
Amebelodon floridanus	Mixson's Bone Bed, Levy Co. Florida, Alachua FM	AMNH	99569	32	29	30.5	0	12	13	12.5		ch	0	0	3	0
Amebelodon floridanus	Mixson's Bone Bed, Levy Co. Florida, Alachua FM	AMNH	99445	29	33	31	0	5	5	5		ch	0	0	3	1
Amebelodon floridanus	Mixson's Bone Bed, Levy Co. Florida, Alachua FM	AMNH	99499	36	36	36	0	8	6	7		ch	0	0	3	2
Amebelodon floridanus	Mixson's Bone Bed, Levy Co. Florida, Alachua FM	AMNH	99473	53	49	51	9	15	16	15.5		ch	0	11 mpp; 8spp	3	5
Amebelodon floridanus	Mixson's Bone Bed, Levy Co. Florida, Alachua FM	AMNH	99448	38	41	39.5	0	10	10	10		ch	0	0	3	2
Amebelodon floridanus	Mixson's Bone Bed, Levy Co. Florida, Alachua FM	AMNH	99467	33	29	31	0	9	7	8		ch	1	0	3	3
Amebelodon floridanus	Mixson's Bone Bed, Levy Co. Florida, Alachua FM	AMNH	99579	30	33	31.5	0	3	6	4.5		ch	0	0	3	0
Amebelodon floridanus	Mixson's Bone Bed, Levy Co. Florida, Alachua FM	AMNH	99485	27	29	28	0	14	16	15		ch	0	0	3	4
Amebelodon floridanus	Mixson's Bone Bed, Levy Co. Florida, Alachua FM	AMNH	99436	39	42	40.5	0	7	8	7.5		ch	0	0	3	2
Amebelodon floridanus	Mixson's Bone Bed, Levy Co. Florida, Alachua FM	AMNH	99401	42	37	39.5	0	8	8	8		ch	0	0	3	2
Amebelodon floridanus	Mixson's Bone Bed, Levy Co. Florida, Alachua FM	AMNH	99431	43	39	41	0	7	9	8		ch	0	0	3	3
Amebelodon floridanus	Mixson's Bone Bed, Levy Co. Florida, Alachua FM	AMNH	99428	53	50	51.5	10	20	21	20.5		ch	1	10 spp	3	6
Amebelodon floridanus	Mixson's Bone Bed, Levy Co. Florida, Alachua FM	AMNH	99444	35	38	36.5	8	14	14	14		ch	1	2mpp; 6spp	3	4
Amebelodon floridanus	Mixson's Bone Bed, Levy Co. Florida, Alachua FM	AMNH	99397	28	30	29	8	12	11	11.5		CH	0	0	3	1
Amebelodon floridanus	Mixson's Bone Bed, Levy Co. Florida, Alachua FM	AMNH	99507	34	38	36	7	6	5	5.5		CH	0	0	3	0
Amebelodon floridanus	Mixson's Bone Bed, Levy Co. Florida, Alachua FM	AMNH	99508	31	25	28	0	10	12	11		CH	0	0	3	2
Amebelodon floridanus	Mixson's Bone Bed, Levy Co. Florida, Alachua FM	AMNH	99409	31	35	33	0	13	11	12		M	0	0	1	0
Amebelodon floridanus	Tyner Farm, Florida	UF	212305	28	31	29.5	4	9	9	9		ch	0	0	3	3
Amebelodon floridanus	Tyner Farm, Florida	UF	217472	36	33	34.5	3	10	12	11		ch	0	0	3
Amebelodon floridanus	Tyner Farm, Florida	UF	217474	32	25	28.5	2	9	7	8		ch	0	0	3	1
Serbelodon barbourensis	Love Bone Bed Florida	UF	38207	18	20	19	3	12	10	11		ch	0	0	3	0
Serbelodon barbourensis	Love Bone Bed Florida	UF	38207	18	22	20	4	9	10	9.5		ch	0	0	3	1
Serbelodon barbourensis	Love Bone Bed Florida	UF	38209	27	30	28.5	7	17	17	17		ch	1	0	3	5
Serbelodon barbourensis	Love Bone Bed Florida	UF	38212	24	27	25.5	9	12	13	12.5		ch	1	2 spp	3	2
Serbelodon barbourensis	Love Bone Bed Florida	UF	38213	28	31	29.5	9	20	22	21		ch	0	0	3	3
Serbelodon barbourensis	Love Bone Bed Florida	UF	38220	37	35	36	3	17	16	16.5		ch	0	0	3	2
Serbelodon barbourensis	Love Bone Bed Florida	UF	38228	40	35	37.5	4	11	14	12.5		ch	0	0	3	3
Serbelodon barbourensis	Love Bone Bed Florida	UF	38245	30	35	32.5	10	16	15	15.5		ch	0	0	3	0
Serbelodon barbourensis	Love Bone Bed Florida	UF	38246	26	30	28	5	9	11	10		ch	1	0	3	3
Serbelodon barbourensis	Love Bone Bed Florida	UF	38249	24	22	23	5	8	7	7.5		ch	0	0	3	2
Serbelodon barbourensis	Love Bone Bed Florida	UF	38249	22	25	23.5	7	6	5	5.5		ch	0	0	2	1
Konobelodon britti	Moss Acres Racetrack, Florida	UF	70000	19	16	17.5	0	7	8	7.5		ch	0	0	3	1
Konobelodon britti	Moss Acres Racetrack, Florida	UF	135801	29	25	27	4	10	12	11		ch	1	0	2	2
Konobelodon britti	Moss Acres Racetrack, Florida	UF	135826	18	20	19	0	12	13	12.5		ch	0	0	3	1
