# Supplementary material for: Dietary Habits and Tusk Usage of Shovel-Tusked Gomphotheres from Florida: Evidence from Stereoscopic Wear of Molars and Upper and Lower Tusks
Source: Biology (Basel). 2022 Nov 30;11(12):1748. doi: 10.3390/biology11121748 (PMC9774678; doi:10.3390/biology11121748)
Supplement: Supplementary file 1 [file biology-11-01748-s001.zip › Supplementary Data Table S3.xlsx]

## Sheet: Sheet1
S2. Tusk Wear Results
Upper Tusk Results:
Taxon	Locality	Specimen #	Scratch Orientation/Texture Relative to the Enamel Band on Dorsal and Ventral Surfaces	Scratch Orientation and Texture on Lateral Surface	Scatch Orientation and Texture on Medial Surface	Tip Wear	Notes
Amebelodon floridanus	Tyner Farm	UF 217475	mostly tightly packed, vertical, fine scratches	horizontal, fine scratches	horizontal, fine scratches	Yes, vertical fine scratches	worn surface but non-taphonomic scratches clearly visible
Amebelodon floridanus	Tyner Farm	UF 322684	mostly vertical fine, some oblique hypercoarse scratches	mostly horizontal and oblique hypercoarse scratches	mostly horizontal and oblique hypercoarse scratches, hypercoarse scratches	No
Amebelodon floridanus	Tyner Farm	UF 212305 (left)	mostly vertical fine, some oblique hypercoarse scratches	vertical, horizontal hypercoarse scratches; small wear facet	horizontal and oblique, coarse and hypercoarse scratches	No
Amebelodon floridanus	Tyner Farm	UF223905	ventral surface vertical hypercoarse scratches	mostly horizontal , some oblique and vertical hypercoarse scratches, mixed fine and coarse scratches	horizontal coarse scratches	No	dorsal surface and some of ventral surface worn
Amebelodon floridanus	Tyner Farm	UF 212305 (right)	mostly vertical, coarse and hypercoarse scratches	mostly oblique coarse and hypercoarse scratches, small wear facet	mostly vertical, some horizontal and oblique coarse and hypercoarse scratches	Yes, vertical fine scratches
Konobelodon britti	Moss Acres	UF 69994 (partial)	mostly oblique coarse and hypercoarse scratches on dorsal surface	mostly horizontal, some oblique and vertical coarse and hypercoarse scratches	not available	No
Konobelodon britti	Moss Acres	UF 135801 (right)	mostly oblique fine, coarse and hypercoarse scratches	oblique coarse and hypercoarse scratches	oblique coarse and hypercioarse scratches	No	ventral surface not available
Konobelodon britti	Moss Acres	UF 69998	oblique hypercoarse scratches	mostly horizontal coarse scratches, small wear facet	mostly oblique, some horizontal coarse scratches	No	ventral surface roughened
Konobelodon britti	Moss Acres	UF 135801 (left)	mostly vertical coarse and hypercoarse scratches, some oblique hypercoarse scratches	mostly oblique coarse and hypercoarse scratches	mostly vertical, some oblique coarse and hypercoarse scratches	No	ventral surface not available
Lower Tusk Results:								Notes
Taxon	Locality	Specimen #	Dorsal and Ventral Wear Facets	Dorsal and Ventral Polishing and Scratch Orientation and Texture	Scratch Orientation and Texture on Lateral Surface	Scratch Orientation and Texture on Medial Surface	Tip Wear
Amebelodon floridanus	Tyner Farm	UF 217476 (fragment)	no	no polishing (ventral surface), vertical scratches, fine,	not available.	not available	not available	dorsal, lateral and medial surfaces not available
Amebelodon floridanus	Tyner Farm	UF 217471	no	no polishing, randomly oriented mixed scatches	horizontal and vertical mixed scratches	horizontal and vertical mixed scratches	No
Amebelodon floridanus	Tyner Farm	UF 212304	no	no polishing, mostly vertical, some oblique coarse and hypercoarse scratches	horizontal, coarse and hypercoarse	horizontal, coarse and hypercoarse scratches	Yes, mostly horizontal coarse and hypercoarse scratches, some vertical, fine scratches, polished facet
Serbelodon barbourensis	Love Bone Bed	UF 39050	yes	no polishing, mixed vertical and randomly oriented scratches	worn	worn	not available	lateral and medial surfaces worn
Konobelodon britti	Moss Acres	UF 97269	no	yes polishing, mostly vertical, mixed scratches and coarse and hypercoarse scratches	horizontal fine	horizontal fine scratches	No

## Sheet: Tusks
Taxon	Upper tusk?	Specimen Number		Lower tusk?	Specimen Number
Amebelodon floridianus	yes			right	212304	tip wear - flat and somewhat polished with mostly vertical scratches- mixed but hypercoarse too; ventral - many fine, vertical scratches in the center on edges see oblique CH and H on lingual side and oblique and horizontal on buccal side; Buccla side - tighly packed vertical CH and mixed scratches; Lingual side - fine vertical parallel scratches; Dorsal - mostly parallel scratches coarser than v…
Amebelodon floridianus	yes	322684 not in Excel File	worn but on dorsal? surface, small patch ok -vertical scratches C and F	fragment	217476	ventral surface - parallel, fine scratches on less worn surface
Amebelodon floridianus	distal	217475	Worn but on dorsal can see parallel tightly packed narrow scratches and on ventral the same; labial is worn with fine horizontal fine, parallel scratches and lingual is worn and scratches hard to see	left	217471	labial surface polished and flat with fine scratches vertical; tip wear - flat and polished with vertical, horizontal and oblique scratches; lingual surface has coarser scratches, vertical ; ventral some shiny areas with mixed oblique vertical and some horizontal scratches; Dorsal mostly fine vertical scratches
Amebelodon floridianus	right	212305	Dorsal - look beyond textured suface - see fine parallelc losely packed scratches in center and some horizontal H scratches and oblique but mostltly fine; ventral CH mostly vertical but lingual side of ventral has some CH oblique and parallel; buccal = Hypercoarse parallel and vertical and horizontal with a few obilque; Lingual (CH) Horizontal and some oblique
Amebelodon floridianus	yes	223905
Amebelodon floridianus	left	212305	Dorsal worn neat tip; scratches are mixed and horizontal near enamel band and oblique on lingual side; ventral - CH mostly vertical and parallel; labial shiny - CH scratches are running in all directions; Lingual - surface more textured than labial and samele orientations but more sparce
Amebelodon floridianus
Amebelodon floridianus
Serbelodon barbourensis	yes	38258	Mostly taphonomic but enamel band obvious; lingual surface has small pristine patch eith Mixed mostly vertical scratches but some cross scratches	right	39050	clear wear facets on dorsal and ventral surfaces with mostly parallel, vertical scratches; ventral surface - scratches are of mixed textures; dorsal surface - scratches more sparse
Konobelodon britti	right	135801	dorsal is shiny and flat and relatively pristine but mixed fine and couarse and some hypercoarse; scratches go obliquely but mostly vertically and a few horizontaal; ;lucked prisms visible; lingual is CH and tightly packed and gouging oblique scratches; labial is shiny and flat and smooth and C and H oblique and ultra fine vertical tightly packed	left	97269	dorsal surface polished - Dorsal, mixed and coarse scratches and some hypercoarse but no gouging, some plucked prisms like things;; vertical and oblique and horizontal; lingual is pristine and mirror-like mostly but deep oblique hypercoarse scratches are near anterior end; lateral - tightly packed parallel, deep (CH scratches) - oblque all the way down and gouging and packed; lingual, c, H and ul…
Konobelodon britti	left	135801	Dorsal (different than upper tight tusk of same number) - Mostly vertical and tightly packed cH with occasional oblique scrathces; lingual worn but vertical mostly and a gew obliqueCH; labila shiny tightly packed obilque CH straches ; coarse oblique toward tip; some vertical lower down	right	97269	dorsal surface polished-many vertical more coarsely textured thanright tusk; tip is gouged but has some vertical scratches; lateral polished with tightly packed parallel oblique CH scratches; lingual worn; dorsal oblique coarse scratches near anteriior end, lateral same as right tusk but some vertical scratches toward posterior end
Konobelodon britti	right	69994	partial tusk - Dorsal flat and shiny - CH scratches oblique and vertical; labial vertical mostly scratches coarse and some Hypercoarse and some obique and horizontal
Konobelodon britti	right	69998	Dorsal- rough surface lots of gouging; mostly obique scratches; labial very smooth and shiny and pristine, white scratches; strange depressions look like skipping stones or plucked prisms; most scratches are vertical and relatively fine some coarser and haphazard directions; small facet with randome coarse scrtaches; lingual; vertial packed parallel and oblique packed parallel; Ventral surace ang…
Amebelodon sp.				left, partial	32049	taphonomic
